# Supplementary material for: Supramolecular amplification of amyloid self-assembly by iodination
Source: Nat Commun. 2015 Jun 30;6:7574. doi: 10.1038/ncomms8574 (PMC4491812; doi:10.1038/ncomms8574)
Supplement: Supplementary Data 1 — Crystallographic information file for p-iodo-phenylalanine [file ncomms8574-s2.cif]

 
data_luc39 
 
_audit_creation_method            SHELXL-97 
_chemical_name_systematic 
; 
 4-iodophenylalanine monohydrate 
; 
_chemical_name_common             ? 
_chemical_melting_point           ? 
_chemical_formula_moiety          'C9 H10 I N O2, H2 O' 
_chemical_formula_sum             'C9 H12 I N O3' 
_chemical_formula_weight          309.10 
_chemical_absolute_configuration  rmad
 
loop_ 
 _atom_type_symbol 
 _atom_type_description 
 _atom_type_scat_dispersion_real 
 _atom_type_scat_dispersion_imag 
 _atom_type_scat_source 
 'C'  'C'   0.0033   0.0016 
 'International Tables Vol C Tables 4.2.6.8 and 6.1.1.4' 
 'H'  'H'   0.0000   0.0000 
 'International Tables Vol C Tables 4.2.6.8 and 6.1.1.4' 
 'N'  'N'   0.0061   0.0033 
 'International Tables Vol C Tables 4.2.6.8 and 6.1.1.4' 
 'O'  'O'   0.0106   0.0060 
 'International Tables Vol C Tables 4.2.6.8 and 6.1.1.4' 
 'I'  'I'  -0.4742   1.8119 
 'International Tables Vol C Tables 4.2.6.8 and 6.1.1.4' 
 
_symmetry_cell_setting            Monoclinic 
_space_group_IT_number             4
_space_group_name_H-M_alt          'P 21'
_space_group_name_Hall             'P 2yb' 
 
loop_ 
 _symmetry_equiv_pos_as_xyz 
 'x, y, z' 
 '-x, y+1/2, -z' 
 
_cell_length_a                    6.2312(5) 
_cell_length_b                    5.2898(4) 
_cell_length_c                    16.4690(13) 
_cell_angle_alpha                 90.00 
_cell_angle_beta                  96.772(4) 
_cell_angle_gamma                 90.00 
_cell_volume                      539.06(7) 
_cell_formula_units_Z             2 
_cell_measurement_temperature     103(2) 
_cell_measurement_reflns_used    7266
_cell_measurement_theta_min        2.49
_cell_measurement_theta_max       33.28
_exptl_crystal_description       'needle'
_exptl_crystal_colour            'colourless'
_exptl_crystal_size_min          0.05
_exptl_crystal_size_mid          0.08
_exptl_crystal_size_max          0.36
_exptl_crystal_density_meas       ? 
_exptl_crystal_density_diffrn     1.904 
_exptl_crystal_density_method     'not measured' 
_exptl_crystal_F_000              300 
_exptl_absorpt_coefficient_mu     2.953 
_exptl_absorpt_correction_type    'multi-scan'
_exptl_absorpt_process_details 
'Bruker (2001). SADABS. Bruker AXS Inc., Madison, Wisconsin, USA.'   
_exptl_absorpt_correction_T_min   0.4380          
_exptl_absorpt_correction_T_max   0.5769   

_exptl_special_details 
; 
Bruker KRYOFLEX low temperature device. 
; 
 
_diffrn_ambient_temperature       103(2) 
_diffrn_radiation_wavelength      0.71073 
_diffrn_radiation_type            MoK\a 
_diffrn_radiation_source          'fine-focus sealed tube' 
_diffrn_radiation_monochromator   graphite 
_diffrn_measurement_device_type   'Bruker APEX-II CCD'
_diffrn_measurement_method        '\f and \w scans'
_diffrn_standards_decay_%         0.00 
_diffrn_reflns_number             14156 
_diffrn_reflns_av_R_equivalents   0.0389 
_diffrn_reflns_av_sigmaI/netI     0.0435 
_diffrn_reflns_limit_h_min        -9 
_diffrn_reflns_limit_h_max        9 
_diffrn_reflns_limit_k_min        -8 
_diffrn_reflns_limit_k_max        8 
_diffrn_reflns_limit_l_min        -26 
_diffrn_reflns_limit_l_max        25 
_diffrn_reflns_theta_min          2.49 
_diffrn_reflns_theta_max          35.65 
_reflns_number_total              4466 
_reflns_number_gt                 4109 
_reflns_threshold_expression      'I > 2\s(I)'

_computing_data_collection        'Bruker APEX2'
_computing_cell_refinement        'Bruker SAINT'
_computing_data_reduction         'Bruker SAINT'
_computing_structure_solution
;
SHELXS (Sheldrick, G. M. (2008). Acta Cryst. A64, 112-122)
;
_computing_structure_refinement   
;
SHELXL (Sheldrick, G. M. (2008). Acta Cryst. A64, 112-122)
;

_computing_molecular_graphics    
;
ORTEP-3 (Farrugia, L.J. (1997) Jour. Appl. Cryst. 30, 565)
Mercury (Macrae, C. F., Edgington, P. R., McCabe, P., Pidcock, E., 
Shields, G. P., Taylor, R., Towler, M. & van de Streek, J. (2006). 
J. Appl. Cryst. 39, 453-457
;
_computing_publication_material   'SHELXL'

_iucr_refine_instructions_details
;
TITL luc39 in P2(1)
CELL 0.71073   6.2312   5.2898  16.4690  90.000  96.772  90.000
ZERR    2.00   0.0005   0.0004   0.0013   0.000   0.004   0.000
LATT -1
SYMM -X, 0.5+Y, -Z
SFAC C  H  N  O  I
UNIT 18  24  2  6  2
L.S. 4
BOND $H
CONF
HTAB
EQIV $1 2-x,-1/2+y,1-z
RTAB DIST I1 I1_$1
RTAB ANGL C3 I1 I1_$1
ACTA
omit   -1   0   4
FMAP 2
PLAN 40
SIZE 0.050 0.080 0.360
DFIX 0.85 O1W H1W O1W H2W
SADI      N1  H1N N1  H2N N1  H3N
SADI      H1N H2N H1N H3N H2N H3N
SADI      C8  H1N C8  H2N C8  H3N
TEMP -170.000
WGHT    0.028500    1.332700
FVAR       0.21503
MOLE 1
I1    5    0.866921   -0.255018    0.430613    11.00000    0.01921    0.01313 =
         0.01552    0.00097   -0.00349    0.00136
O1    4   -0.077237    0.522273    0.065351    11.00000    0.01159    0.01060 =
         0.02044    0.00000   -0.00479    0.00001
O2    4    0.065750    0.204153    0.143670    11.00000    0.01527    0.00446 =
         0.01961    0.00124    0.00132   -0.00288
O1W   4    0.698250    0.961486    0.066368    11.00000    0.01119    0.01302 =
         0.02213   -0.00095   -0.00040   -0.00105
N1    3    0.282331    0.803039    0.084227    11.00000    0.00775    0.01104 =
         0.01755    0.00225    0.00011   -0.00026
H1N   2    0.221048    0.802491    0.034484    11.00000   -1.50000
H2N   2    0.402452    0.876940    0.077818    11.00000   -1.50000
H3N   2    0.214840    0.929542    0.103161    11.00000   -1.50000
C1    1    0.657046    0.314012    0.248597    11.00000    0.01277    0.01614 =
         0.01546    0.00016    0.00174    0.00020
AFIX  43
H1    2    0.713195    0.385395    0.202556    11.00000   -1.20000
AFIX   0
C2    1    0.773658    0.127712    0.293016    11.00000    0.01184    0.01646 =
         0.01394    0.00095   -0.00014   -0.00013
AFIX  43
H2    2    0.907924    0.070872    0.277811    11.00000   -1.20000
AFIX   0
C3    1    0.689673    0.024442    0.360949    11.00000    0.01586    0.01366 =
         0.01372    0.00048   -0.00203    0.00110
C4    1    0.491837    0.106499    0.382797    11.00000    0.01384    0.01760 =
         0.01736    0.00243    0.00251    0.00059
AFIX  43
H4    2    0.435470    0.034804    0.428744    11.00000   -1.20000
AFIX   0
C5    1    0.378665    0.291798    0.337488    11.00000    0.01499    0.01527 =
         0.01642    0.00126    0.00510    0.00197
AFIX  43
H5    2    0.243798    0.347223    0.352516    11.00000   -1.20000
AFIX   0
C6    1    0.458923    0.400355    0.269479    11.00000    0.01072    0.01407 =
         0.01464   -0.00038   -0.00257   -0.00108
C7    1    0.341501    0.614422    0.222490    11.00000    0.01238    0.01082 =
         0.01315   -0.00043   -0.00151   -0.00090
AFIX  23
H7A   2    0.431534    0.768796    0.229769    11.00000   -1.20000
H7B   2    0.205057    0.648310    0.245848    11.00000   -1.20000
AFIX   0
C8    1    0.288723    0.560814    0.130244    11.00000    0.01009    0.00850 =
         0.01350    0.00193    0.00036    0.00099
AFIX  13
H8    2    0.406766    0.453633    0.112386    11.00000   -1.20000
AFIX   0
C9    1    0.073414    0.418414    0.110896    11.00000    0.00867    0.01076 =
         0.01351   -0.00245    0.00118   -0.00059
H1W   2    0.782225    1.048007    0.098635    11.00000    0.02776
H2W   2    0.779732    0.845249    0.053793    11.00000    0.02956
HKLF 4
 
REM  luc39 in P2(1)
REM R1 =  0.0368 for   4109 Fo > 4sig(Fo)  and  0.0415 for all   4466 data
REM    144 parameters refined using     12 restraints
 
END  
     
WGHT      0.0285      1.3328 
REM Highest difference peak  4.454,  deepest hole -1.695,  1-sigma level  0.166
Q1    1   0.9606 -0.2546  0.4016  11.00000  0.05    4.45
Q2    1   0.2945 -0.2511  0.4306  11.00000  0.05    1.86
Q3    1   1.0707  0.2440  0.2935  11.00000  0.05    1.33
Q4    1   0.4507 -0.0405  0.4726  11.00000  0.05    0.91
Q5    1   0.7031  0.2468  0.2774  11.00000  0.05    0.89
Q6    1   0.8237 -0.2551  0.3806  11.00000  0.05    0.87
Q7    1   0.8233 -0.1445  0.4624  11.00000  0.05    0.86
Q8    1   0.5480 -0.1220  0.4812  11.00000  0.05    0.86
Q9    1   0.7550 -0.2528  0.4642  11.00000  0.05    0.85
Q10   1   0.8979 -0.2507  0.4830  11.00000  0.05    0.81
Q11   1   0.5074 -0.2586  0.4281  11.00000  0.05    0.80
Q12   1   0.9115 -0.0970  0.3323  11.00000  0.05    0.77
Q13   1   0.8361 -0.3640  0.4680  11.00000  0.05    0.75
Q14   1   0.3386  0.7477  0.1508  11.00000  0.05    0.73
Q15   1   0.5284  0.0403  0.5257  11.00000  0.05    0.67
Q16   1   0.9269 -0.4125  0.3287  11.00000  0.05    0.67
Q17   1   0.8509 -0.2523  0.3510  11.00000  0.05    0.66
Q18   1   0.9824 -0.2541  0.4517  11.00000  0.05    0.65
Q19   1   0.4459  0.2464  0.3725  11.00000  0.05    0.57
Q20   1   0.5864  0.4079  0.3717  11.00000  0.05    0.52
Q21   1   0.7360  0.0692  0.3316  11.00000  0.05    0.52
Q22   1   0.5815  0.0576  0.3634  11.00000  0.05    0.50
Q23   1   0.5642  0.3518  0.2567  11.00000  0.05    0.50
Q24   1   0.2764  0.2527  0.2541  11.00000  0.05    0.50
Q25   1   0.4149  0.2079  0.2830  11.00000  0.05    0.48
Q26   1   0.1002  0.2409  0.1793  11.00000  0.05    0.47
Q27   1   0.1579  0.2434  0.1696  11.00000  0.05    0.47
Q28   1   0.4165  0.2696  0.2806  11.00000  0.05    0.46
Q29   1   0.6803  0.7538  0.1448  11.00000  0.05    0.45
Q30   1   0.4765  0.7457 -0.0150  11.00000  0.05    0.45
Q31   1   0.8653 -0.3080  0.2978  11.00000  0.05    0.44
Q32   1   0.7765 -0.4973  0.4814  11.00000  0.05    0.44
Q33   1   0.5658  0.1486  0.2521  11.00000  0.05    0.44
Q34   1   0.0156  1.0054  0.0687  11.00000  0.05    0.43
Q35   1   0.1371  0.2381  0.1301  11.00000  0.05    0.42
Q36   1   0.0678  0.1167  0.1500  11.00000  0.05    0.42
Q37   1   0.4310  0.2505  0.3100  11.00000  0.05    0.42
Q38   1   0.2133  0.4950  0.2202  11.00000  0.05    0.41
Q39   1   0.6160  0.5165  0.0495  11.00000  0.05    0.40
Q40   1   0.0177  0.4954  0.0618  11.00000  0.05    0.40
;
 
_refine_special_details 
; 
 Refinement of F^2^ against ALL reflections.  The weighted R-factor wR and 
 goodness of fit S are based on F^2^, conventional R-factors R are based 
 on F, with F set to zero for negative F^2^. The threshold expression of 
 F^2^ > 2sigma(F^2^) is used only for calculating R-factors(gt) etc. and is 
 not relevant to the choice of reflections for refinement.  R-factors based 
 on F^2^ are statistically about twice as large as those based on F, and R- 
 factors based on ALL data will be even larger. 
The water aatoms were derived from a difference map and restrained to have
similar O-H distance. Also aminic H atoms were found on a difference map; 
they were refined with restraints both on N1-H H...H and C8...H distances.
The reflection -1,0,4 havind a w\D^2^ larger than 10 was omitted from the 
refinement. A large residue at 0.80 \%A from I1 may indicate an 
insufficient absorption correction or a possible unadequancy of the ADPs 
to describe the real motion of the iodine atom.
; 
 
_refine_ls_structure_factor_coef  Fsqd  
_refine_ls_matrix_type            full 
_refine_ls_weighting_scheme       calc  
_refine_ls_weighting_details 
 'w=1/[\s^2^(Fo^2^)+(0.0285P)^2^+1.3327P] where P=(Fo^2^+2Fc^2^)/3' 
_atom_sites_solution_primary      direct 
_atom_sites_solution_secondary    difmap 
_atom_sites_solution_hydrogens    geom 
_refine_ls_hydrogen_treatment     mixed 
_refine_ls_extinction_method      none 
_refine_ls_extinction_coef        ? 
_refine_ls_abs_structure_details 
 'Flack H D (1983), Acta Cryst. A39, 876-881' 
_refine_ls_abs_structure_Flack    0.04(3) 
_refine_ls_number_reflns          4466 
_refine_ls_number_parameters      144 
_refine_ls_number_restraints      12 
_refine_ls_R_factor_all           0.0415 
_refine_ls_R_factor_gt            0.0368 
_refine_ls_wR_factor_ref          0.0840 
_refine_ls_wR_factor_gt           0.0823 
_refine_ls_goodness_of_fit_ref    1.111 
_refine_ls_restrained_S_all       1.110 
_refine_ls_shift/su_max           0.001 
_refine_ls_shift/su_mean          0.000 
 
loop_ 
 _atom_site_label 
 _atom_site_type_symbol 
 _atom_site_fract_x 
 _atom_site_fract_y 
 _atom_site_fract_z 
 _atom_site_U_iso_or_equiv 
 _atom_site_adp_type 
 _atom_site_occupancy 
 _atom_site_symmetry_multiplicity 
 _atom_site_calc_flag 
 _atom_site_refinement_flags 
 _atom_site_disorder_assembly 
 _atom_site_disorder_group 
I1 I 0.86692(3) -0.25502(6) 0.430613(12) 0.01639(6) Uani 1 1 d . . . 
O1 O -0.0772(4) 0.5223(5) 0.06535(18) 0.0147(5) Uani 1 1 d . . . 
O2 O 0.0657(4) 0.2042(4) 0.14367(17) 0.0132(6) Uani 1 1 d . . . 
O1W O 0.6982(5) 0.9615(6) 0.06637(19) 0.0156(5) Uani 1 1 d D . . 
N1 N 0.2823(5) 0.8030(5) 0.0842(2) 0.0122(6) Uani 1 1 d D . . 
H1N H 0.221(6) 0.802(7) 0.034(2) 0.018 Uiso 1 1 d D . . 
H2N H 0.402(6) 0.877(7) 0.078(2) 0.018 Uiso 1 1 d D . . 
H3N H 0.215(6) 0.930(6) 0.103(2) 0.018 Uiso 1 1 d D . . 
C1 C 0.6570(6) 0.3140(7) 0.2486(2) 0.0148(7) Uani 1 1 d . . . 
H1 H 0.7132 0.3854 0.2026 0.018 Uiso 1 1 calc R . . 
C2 C 0.7737(6) 0.1277(7) 0.2930(2) 0.0142(6) Uani 1 1 d . . . 
H2 H 0.9079 0.0709 0.2778 0.017 Uiso 1 1 calc R . . 
C3 C 0.6897(7) 0.0244(7) 0.3609(2) 0.0147(6) Uani 1 1 d . . . 
C4 C 0.4918(6) 0.1065(8) 0.3828(2) 0.0162(7) Uani 1 1 d . . . 
H4 H 0.4355 0.0348 0.4287 0.019 Uiso 1 1 calc R . . 
C5 C 0.3787(6) 0.2918(6) 0.3375(2) 0.0153(8) Uani 1 1 d . . . 
H5 H 0.2438 0.3472 0.3525 0.018 Uiso 1 1 calc R . . 
C6 C 0.4589(6) 0.4004(7) 0.2695(2) 0.0135(6) Uani 1 1 d . . . 
C7 C 0.3415(6) 0.6144(7) 0.2225(2) 0.0124(6) Uani 1 1 d . . . 
H7A H 0.4315 0.7688 0.2298 0.015 Uiso 1 1 calc R . . 
H7B H 0.2051 0.6483 0.2458 0.015 Uiso 1 1 calc R . . 
C8 C 0.2887(6) 0.5608(6) 0.1302(2) 0.0108(6) Uani 1 1 d D . . 
H8 H 0.4068 0.4536 0.1124 0.013 Uiso 1 1 calc R . . 
C9 C 0.0734(6) 0.4184(7) 0.1109(2) 0.0110(6) Uani 1 1 d . . . 
H1W H 0.782(8) 1.048(10) 0.099(3) 0.028(16) Uiso 1 1 d D . . 
H2W H 0.780(8) 0.845(9) 0.054(4) 0.030(17) Uiso 1 1 d D . . 
 
loop_ 
 _atom_site_aniso_label 
 _atom_site_aniso_U_11 
 _atom_site_aniso_U_22 
 _atom_site_aniso_U_33 
 _atom_site_aniso_U_23 
 _atom_site_aniso_U_13 
 _atom_site_aniso_U_12 
I1 0.01921(10) 0.01313(8) 0.01552(9) 0.00097(16) -0.00349(6) 0.00136(14) 
O1 0.0116(12) 0.0106(11) 0.0204(13) 0.0000(9) -0.0048(10) 0.0000(9) 
O2 0.0153(11) 0.0045(16) 0.0196(11) 0.0012(9) 0.0013(9) -0.0029(8) 
O1W 0.0112(12) 0.0130(12) 0.0221(13) -0.0010(10) -0.0004(10) -0.0011(9) 
N1 0.0077(12) 0.0110(15) 0.0175(13) 0.0022(9) 0.0001(10) -0.0003(8) 
C1 0.0128(15) 0.0161(15) 0.0155(15) 0.0002(11) 0.0017(12) 0.0002(11) 
C2 0.0118(16) 0.0165(17) 0.0139(15) 0.0009(12) -0.0001(12) -0.0001(12) 
C3 0.0159(16) 0.0137(15) 0.0137(15) 0.0005(12) -0.0020(12) 0.0011(12) 
C4 0.0138(16) 0.0176(17) 0.0174(16) 0.0024(13) 0.0025(13) 0.0006(13) 
C5 0.0150(15) 0.015(2) 0.0164(14) 0.0013(11) 0.0051(12) 0.0020(11) 
C6 0.0107(15) 0.0141(15) 0.0146(15) -0.0004(12) -0.0026(12) -0.0011(12) 
C7 0.0124(15) 0.0108(14) 0.0132(15) -0.0004(11) -0.0015(12) -0.0009(11) 
C8 0.0101(14) 0.0085(14) 0.0135(14) 0.0019(11) 0.0004(11) 0.0010(11) 
C9 0.0087(14) 0.0108(15) 0.0135(14) -0.0024(12) 0.0012(11) -0.0006(11) 
 
_geom_special_details 
; 
 All esds (except the esd in the dihedral angle between two l.s. planes) 
 are estimated using the full covariance matrix.  The cell esds are taken 
 into account individually in the estimation of esds in distances, angles 
 and torsion angles; correlations between esds in cell parameters are only 
 used when they are defined by crystal symmetry.  An approximate (isotropic) 
 treatment of cell esds is used for estimating esds involving l.s. planes. 
; 
 
loop_ 
 _geom_bond_atom_site_label_1 
 _geom_bond_atom_site_label_2 
 _geom_bond_distance 
 _geom_bond_site_symmetry_2 
 _geom_bond_publ_flag 
I1 C3 2.103(4) . ? 
O1 C9 1.257(4) . ? 
O2 C9 1.259(4) . ? 
O1W H1W 0.837(19) . ? 
O1W H2W 0.839(19) . ? 
N1 C8 1.487(4) . ? 
N1 H1N 0.86(3) . ? 
N1 H2N 0.86(3) . ? 
N1 H3N 0.87(3) . ? 
C1 C2 1.382(5) . ? 
C1 C6 1.397(5) . ? 
C1 H1 0.9500 . ? 
C2 C3 1.401(5) . ? 
C2 H2 0.9500 . ? 
C3 C4 1.394(6) . ? 
C4 C5 1.375(5) . ? 
C4 H4 0.9500 . ? 
C5 C6 1.402(5) . ? 
C5 H5 0.9500 . ? 
C6 C7 1.511(5) . ? 
C7 C8 1.542(5) . ? 
C7 H7A 0.9900 . ? 
C7 H7B 0.9900 . ? 
C8 C9 1.539(5) . ? 
C8 H8 1.0000 . ? 
 
loop_ 
 _geom_angle_atom_site_label_1 
 _geom_angle_atom_site_label_2 
 _geom_angle_atom_site_label_3 
 _geom_angle 
 _geom_angle_site_symmetry_1 
 _geom_angle_site_symmetry_3 
 _geom_angle_publ_flag 
H1W O1W H2W 102(6) . . ? 
C8 N1 H1N 118(2) . . ? 
C8 N1 H2N 119(3) . . ? 
H1N N1 H2N 100(3) . . ? 
C8 N1 H3N 118(2) . . ? 
H1N N1 H3N 99(3) . . ? 
H2N N1 H3N 99(3) . . ? 
C2 C1 C6 121.9(4) . . ? 
C2 C1 H1 119.1 . . ? 
C6 C1 H1 119.1 . . ? 
C1 C2 C3 118.6(4) . . ? 
C1 C2 H2 120.7 . . ? 
C3 C2 H2 120.7 . . ? 
C4 C3 C2 120.7(4) . . ? 
C4 C3 I1 120.1(3) . . ? 
C2 C3 I1 119.2(3) . . ? 
C5 C4 C3 119.6(4) . . ? 
C5 C4 H4 120.2 . . ? 
C3 C4 H4 120.2 . . ? 
C4 C5 C6 121.1(4) . . ? 
C4 C5 H5 119.4 . . ? 
C6 C5 H5 119.4 . . ? 
C1 C6 C5 118.1(3) . . ? 
C1 C6 C7 120.5(3) . . ? 
C5 C6 C7 121.3(3) . . ? 
C6 C7 C8 113.6(3) . . ? 
C6 C7 H7A 108.8 . . ? 
C8 C7 H7A 108.8 . . ? 
C6 C7 H7B 108.8 . . ? 
C8 C7 H7B 108.8 . . ? 
H7A C7 H7B 107.7 . . ? 
N1 C8 C9 110.2(3) . . ? 
N1 C8 C7 109.5(3) . . ? 
C9 C8 C7 111.9(3) . . ? 
N1 C8 H8 108.4 . . ? 
C9 C8 H8 108.4 . . ? 
C7 C8 H8 108.4 . . ? 
O1 C9 O2 125.9(3) . . ? 
O1 C9 C8 118.8(3) . . ? 
O2 C9 C8 115.4(3) . . ? 
 
loop_ 
 _geom_torsion_atom_site_label_1 
 _geom_torsion_atom_site_label_2 
 _geom_torsion_atom_site_label_3 
 _geom_torsion_atom_site_label_4 
 _geom_torsion 
 _geom_torsion_site_symmetry_1 
 _geom_torsion_site_symmetry_2 
 _geom_torsion_site_symmetry_3 
 _geom_torsion_site_symmetry_4 
 _geom_torsion_publ_flag 
C6 C1 C2 C3 -0.2(6) . . . . ? 
C1 C2 C3 C4 0.5(6) . . . . ? 
C1 C2 C3 I1 -179.0(3) . . . . ? 
C2 C3 C4 C5 -0.4(6) . . . . ? 
I1 C3 C4 C5 179.1(3) . . . . ? 
C3 C4 C5 C6 0.0(6) . . . . ? 
C2 C1 C6 C5 -0.2(6) . . . . ? 
C2 C1 C6 C7 176.6(3) . . . . ? 
C4 C5 C6 C1 0.4(6) . . . . ? 
C4 C5 C6 C7 -176.4(4) . . . . ? 
C1 C6 C7 C8 58.4(5) . . . . ? 
C5 C6 C7 C8 -125.0(4) . . . . ? 
C6 C7 C8 N1 -151.0(3) . . . . ? 
C6 C7 C8 C9 86.4(4) . . . . ? 
N1 C8 C9 O1 -3.8(5) . . . . ? 
C7 C8 C9 O1 118.3(4) . . . . ? 
N1 C8 C9 O2 176.6(3) . . . . ? 
C7 C8 C9 O2 -61.3(4) . . . . ? 
 
_diffrn_measured_fraction_theta_max    0.922 
_diffrn_reflns_theta_full              30.00 
_diffrn_measured_fraction_theta_full   0.996 
_refine_diff_density_max    4.454 
_refine_diff_density_min   -1.695 
_refine_diff_density_rms    0.166 
